# Supplementary material for: Study and Mathematical Model of the Chemical Composition and Structure of the Compound Sb2(S1−xSex)3 Based on a Correlation of Data Obtained Through XRD and XPS Characterization
Source: Materials (Basel). 2026 Mar 11;19(6):1072. doi: 10.3390/ma19061072 (PMC13027836; doi:10.3390/ma19061072)
Supplement: Supplementary file 1 [file materials-19-01072-s001.zip]

Archive with 1 entries (1 files):
- materials-4112264-supplementary.pdf
